# Supplementary material for: Arp2/3-Branched Actin Maintains an Active Pool of GTP-RhoA and Controls RhoA Abundance
Source: Cells. 2019 Oct 16;8(10):1264. doi: 10.3390/cells8101264 (PMC6830327; doi:10.3390/cells8101264)
Supplement: Supplementary file 1 [file cells-08-01264-s001.zip]

Archive with 4 entries (3 files):
- cells-594432-supplementary/
- cells-594432-supplementary/cells-594432-supplementary.pdf
- cells-594432-supplementary/Movie S1.avi
- cells-594432-supplementary/Movie S2.avi
